# Supplementary material for: Chronic Voluntary Morphine Intake Is Associated with Changes in Brain Structures Involved in Drug Dependence in a Rat Model of Polydrug Use
Source: Int J Mol Sci. 2023 Dec 3;24(23):17081. doi: 10.3390/ijms242317081 (PMC10707256; doi:10.3390/ijms242317081)
Supplement: Supplementary file 1 [file ijms-24-17081-s001.zip]

Archive with 1 entries (1 files):
- ijms-2729171-Supplementary.pdf
